# Supplementary material for: Biopsychosocial Strategies for Alleviating Low Back Pain in Late Mothers: A Systematic Review
Source: Healthcare (Basel). 2025 May 23;13(11):1237. doi: 10.3390/healthcare13111237 (PMC12154034; doi:10.3390/healthcare13111237)
Supplement: Supplementary file 1 [file healthcare-13-01237-s001.zip]

Archive with 1 entries (1 files):
- healthcare-3589433-supplementary.pdf
